# Supplementary material for: Embankment seismic fragility assessment: A case study on Xi’an-Baoji expressway (China)
Source: PLoS One. 2021 Feb 5;16(2):e0246407. doi: 10.1371/journal.pone.0246407 (PMC7864427; doi:10.1371/journal.pone.0246407)
Supplement: S1 Data — (XLSX) [file pone.0246407.s001.xlsx]

## Sheet: with retaining wall
	0.2g		0.4g		0.6g		0.8g		1.0g		1.2g
	εmax/%	ζmax/%	εmax/%	ζmax/%	εmax/%	ζmax/%	εmax/%	ζmax/%	εmax/%	ζmax/%	εmax/%	ζmax/%
1	0.1192	0.0918	0.2771	0.2404	0.5276	0.5723	0.7542	0.8132	0.9679	1.1926	1.0257	1.1859
2	0.1097	0.1397	0.3281	0.3235	0.4151	0.4475	0.6343	0.6908	0.9287	1.0737	1.2459	1.2062
3	0.1412	0.1146	0.2932	0.2862	0.4292	0.5314	0.6537	0.7345	0.8782	0.9822	1.1732	1.2048
4	0.1266	0.1251	0.2906	0.2533	0.5387	0.4097	0.6443	0.6825	0.9103	1.0246	1.0362	1.3659
5	0.0958	0.0995	0.3393	0.2962	0.4262	0.5681	0.7016	0.7936	0.8583	1.0251	1.0842	1.4351
6	0.1481	0.1182	0.2806	0.2777	0.4384	0.4561	0.6732	0.7233	0.9437	0.8681	1.2235	1.2392
7	0.1026	0.1004	0.2414	0.2546	0.5007	0.5217	0.6497	0.7951	0.8831	1.0147	1.0267	1.4732
8	0.1408	0.1332	0.2995	0.2892	0.4116	0.5362	0.7316	0.8063	0.9059	0.9462	1.3006	1.1687
9	0.1129	0.1287	0.3056	0.2685	0.4282	0.4417	0.7096	0.7092	0.9635	1.0726	1.1876	1.2054
10	0.1487	0.1263	0.2414	0.2751	0.4997	0.4393	0.6472	0.7846	0.8847	1.0055	1.1046	1.3296
11	0.1243	0.1035	0.2298	0.2994	0.4258	0.5406	0.7351	0.7156	0.8462	1.1233	0.9258	1.4387
12	0.1074	0.0986	0.3037	0.2424	0.5081	0.5571	0.6943	0.6973	0.9517	1.0687	1.2533	1.2057
13	0.1286	0.0909	0.2834	0.2615	0.4679	0.4236	0.6625	0.8481	0.9028	1.1254	1.0932	1.3288
14	0.0919	0.1184	0.2587	0.2796	0.4136	0.5672	0.6234	0.8762	0.9716	0.9239	0.9953	1.4841
15	0.1489	0.1365	0.3316	0.2681	0.5517	0.4153	0.7768	0.6672	0.8346	0.9013	1.2782	1.1561
Mean values	0.1231	0.115	0.2869	0.2744	0.4655	0.4952	0.6861	0.7558	0.9087	1.0232	1.1303	1.2952

## Sheet: without retaining wall
	0.2g		0.4g		0.6g		0.8g		1.0g		1.2g
	εmax/%	ζmax/%	εmax/%	ζmax/%	εmax/%	ζmax/%	εmax/%	ζmax/%	εmax/%	ζmax/%	εmax/%	ζmax/%
1	0.1579	0.1812	0.4239	0.4876	0.5219	0.6389	0.8126	0.9937	1.3648	1.1854	1.4047	1.7159
2	0.2203	0.1438	0.3568	0.4471	0.5868	0.6977	0.7534	0.8543	1.2694	1.3148	1.5843	1.5342
3	0.1629	0.1398	0.3459	0.5128	0.5098	0.6018	0.8637	0.8875	1.1458	1.2991	1.4143	1.6487
4	0.2164	0.1716	0.4103	0.4095	0.5717	0.6844	0.8225	0.9109	1.3694	1.2675	1.5436	1.5846
5	0.1854	0.1379	0.3846	0.4167	0.5529	0.5079	0.7201	0.8456	1.1129	1.2834	1.5756	1.5241
6	0.1788	0.1812	0.4572	0.4891	0.5324	0.6047	0.7968	1.0077	1.2287	1.2037	1.5149	1.6008
7	0.1763	0.1251	0.3521	0.4359	0.6487	0.6387	0.7816	0.9768	1.1567	1.3651	1.5884	1.6017
8	0.1944	0.1723	0.3854	0.4765	0.5249	0.6916	0.8055	0.8391	1.3042	1.2513	1.4371	1.5418
9	0.1724	0.1454	0.4086	0.4123	0.6273	0.5721	0.7484	0.8746	1.1964	1.2789	1.6294	1.7309
10	0.1605	0.1948	0.3695	0.4896	0.5951	0.5948	0.7338	0.9427	1.2523	1.3811	1.5055	1.5281
11	0.1864	0.1335	0.4187	0.4312	0.5437	0.6989	0.8219	0.9009	1.0894	1.2846	1.5156	1.6807
12	0.2039	0.1861	0.4531	0.5195	0.5892	0.6251	0.7218	0.8248	1.1746	1.3718	1.5786	1.5438
13	0.1686	0.1565	0.4015	0.4047	0.5684	0.6984	0.6146	0.9986	1.1989	1.3064	1.4572	1.7158
14	0.1701	0.1779	0.4365	0.5464	0.5145	0.7478	0.7343	1.1001	1.3568	1.4049	1.3926	1.7872
15	0.1912	0.1248	0.3486	0.3751	0.6367	0.5495	0.7965	0.8064	1.1057	1.1285	1.6357	1.4597
Mean values	0.183	0.1581	0.3968	0.4569	0.5683	0.6368	0.7685	0.9176	1.2217	1.2884	1.5185	1.6132
